# Supplementary material for: Lokiceratops rangiformis gen. et sp. nov. (Ceratopsidae: Centrosaurinae) from the Campanian Judith River Formation of Montana reveals rapid regional radiations and extreme endemism within centrosaurine dinosaurs
Source: PeerJ. 2024 Jun 20;12:e17224. doi: 10.7717/peerj.17224 (PMC11193970; doi:10.7717/peerj.17224)
Supplement: Supplemental Information 4 — Characters used in the phylogenetic analysis in an .xlsx file. [file peerj-12-17224-s004.xlsx]

## Sheet: Sheet1
												skull								rostral						premaxilla
												OR												new	new																					new
Taxon	Specimen number	Scoring	Member	Formation	Continent	Stage	Stratigraphy	Age		Source of Age Range	0	1	2	3	4	5	6	7	8	9	10	11	12	13	14	15	16	17	18	19	20	21	22	23	24	25	26	27	28	29	30	31	32	33	34	35	36	37	38
Hypsilophodon foxii	NHMUK 28707, 39560-1; R 2477	Loewen		Wessex Formation	Europe	Late Barremian		145–125 Ma	1	Galton 1974	-	0	0	0	0	0	0	0	0	0	-	-	-	-	-	1	2	0	0	-	0	0	-	0	-	-	-	-	-	-	-	-	-	-	0	0	0	0	0
Lesothosaurus diagnosticus	NHMUK R8501, R11956, RU B17, RU B23	Loewen		upper Elliot Formation	Africa	Hettangian		190.8-182.7 Ma	2	Bordy et al. 2020	-	0	0	0	0	0	0	0	0	0	-	-	-	-	-	1	2	0	0	-	0	0	-	0	-	-	-	-	-	-	-	-	-	-	0	0	0	0	0
Stegoceras validum	TMP 99.62.1; CMN 8816; TMP84.5.1; UALVP 2	Loewen		Dinosaur Park Formation	Laramidia	Campanian		76.354 ± 0.015-75.639 ± 0.025 Ma	3,4	Ryan and Evans 2005; Ramezani et al. 2022	-	0	1	0	0	2	0	0	0	0	-	-	-	-	-	1	2	1	0	-	0	0	-	0	-	-	-	-	-	-	-	-	-	-	0	0	0	0	0
Homalocephale calathocercos	IGM 100/51	Loewen, Farke		Nemegt Formation	Asia	Campanian-Maastrichtian		70.6-68 ma	5,6,7,8	Shuvalov 2000; Hicks et al. 2001; Dashzeveg et al. 2005; Carpenter et al. 2011	-	0	1	0	0	2	?	?	?	?	?	?	?	?	?	?	2	?	?	?	?	?	?	?	?	?	?	?	?	?	?	?	?	?	?	?	?	?	?
Prenocephale prenes	Zpal MgD-I/104	Loewen		Nemegt Formation	Asia	Campanian-Maastrichtian		70.6-68 Ma	5,6,7,8	Shuvalov 2000; Hicks et al. 2001; Dashzeveg et al. 2005; Carpenter et al. 2011	-	0	1	0	0	2	0	0	0	0	-	-	-	-	-	1	2	1	0	-	0	0	-	0	-	-	-	-	-	-	-	-	-	-	0	0	0	0	0
Yinlong downsi	IVPP V14530	Loewen, Farke	upper	Shishugou Formation	Asia	Oxfordian		162.2-159.7 Ma	9	Eberth et al. 2010	-	0	1	0	0	2	0	?	?	1	0	0	0	0	0	1	1	0	0	-	0	0	-	0	-	-	-	-	-	-	-	-	-	-	0	0	?	0	0
Hualianceratops wucaiwanensis	IVPP V12722	Loewen, Farke	upper	Shishugou Formation	Asia	Oxfordian		162.2-159.7 Ma	9	Eberth et al. 2010	-	0	1	?	?	?	?	?	?	?	?	?	?	?	?	?	?	?	?	?	?	?	?	?	?	?	?	?	?	?	?	?	?	?	?	?	?	?	?
Xuanhuaceratops niei	IVPP V18642	Farke		Houcheng Formation	Asia	Oxfordian-Berriasian		162.2-138 Ma	10	Zhao et al. 1999	-	?	?	?	?	2	?	?	?	?	?	?	?	?	?	?	1	0	0	-	0	0	-	?	?	?	?	?	?	?	?	?	?	?	?	?	?	?	?
Chaoyangsaurus youngi	IGCAGS V 371	Loewen, Farke		Tuchengzi Formation	Asia	Oxfordian-Vananginian		152-139 Ma	10	Zhao et al. 1999	-	1	1	?	?	2	0	?	0	1	0	0	?	?	?	0	0	-	0	-	0	0	-	0	-	-	-	-	-	-	-	-	-	-	1	0	1	0	0
Psittacosaurus xinjiangensis	IVPP V7698, IVPP V7704	Loewen, Farke		Tugulu Group	Asia	Aptian-Albian		126-100 Ma	11	Brinkman et al. 2001	-	?	?	?	?	?	?	?	?	?	?	?	?	?	?	?	?	?	?	?	?	?	?	?	?	?	?	?	?	?	?	?	?	?	?	?	?	?	?
Psittacosaurus gobiensis	LH PV2	Loewen, Farke		Bayan Gobi Formation	Asia	Aptian		113-100.5 Ma	12	Sereno 2009	-	1	1	1	0	3	0	0	0	1	0	0	0	0	0	0	0	-	1	0	0	0	-	0	-	-	-	-	-	-	-	-	-	-	0	0	1	0	0
Psittacosaurus major	LH PV1; JZMP-V-11; CAGS-IG-VD-004	Loewen, Farke		lowermost Yixian Formation	Asia	Aptian		124-122 Ma	13	Sereno 2010	-	1	1	1	0	3	0	0	0	1	0	0	0	0	0	0	0	-	1	0	0	0	-	0	-	-	-	-	-	-	-	-	-	-	0	0	1	0	0
Psittacosaurus lujiatunensis	IVPP V14341; IVPP V12617; LH PV1; JZMP-V-11; CAGS-IG-VD-004	Loewen, Farke		lowermost Yixian Formation	Asia	Aptian		123 Ma	14	Hendrick and Dodson 2013	-	1	1	1	0	3	0	0	0	1	0	0	0	0	0	0	0	-	1	-	0	0	-	0	-	-	-	-	-	-	-	-	-	-	0	0	1	0	0
Psittacosaurus mongoliensis	AMNH 6254	Loewen, Farke		Khukhtek Formation	Asia	Aptian		126-113 Ma	13,14	Sereno 2010; Hendrick and Dodson 2013	-	1	1	1	0	3	?	?	0	1	?	0	?	?	0	0	0	-	0	-	?	?	?	?	?	?	?	?	?	?	?	?	?	?	?	?	1	?	0
Psittacosaurus sinensis	IVPP V738; BNHM BPV149	Farke		Doushan Formation	Asia	Barremian Aptian		129.4-113 Ma	15,16	Young 1958; Weishampel et al. 2004	-	1	1	1	0	3	?	?	?	1	0	0	0	0	0	0	0	-	0	-	0	0	-	0	-	-	-	-	-	-	-	-	-	-	0	0	1	0	0
Psittacosaurus meileyingensis	IVPP V7705	Farke		Jiufotang Formation	Asia	Aptian		126-113 Ma	17,18	Eberth et al. 1993; He et al. 2004	-	?	1	1	0	3	?	?	?	1	0	0	0	0	0	0	0	-	1	0	0	0	-	0	-	-	-	-	-	-	-	-	-	-	0	0	?	0	0
Psittacosaurus sibiricus	PM TGU 16/4-20	Farke		Ilek Formation	Asia	Aptian-Albian		126-100 Ma	19	Leshchinskiy et al. 2000	-	1	1	1	0	3	?	?	?	1	0	0	0	0	0	0	0	-	1	0	0	0	-	0	-	-	-	-	-	-	-	-	-	-	0	0	?	0	0
Mosaiceratops azumai	ZMNH M8856	Farke		Xiaguan Formation	Asia	lower/middle Turonian-middle Campanian		100-89.8 Ma	20	Zeng et al. 2015	-	1	1	1	0	1	?	?	?	1	1	0	?	1	0	0	0	-	1	0	0	0	-	0	-	-	-	-	-	-	-	-	-	-	0	0	?	0	0
Beg tsi	IGM 100/3652	Carpenter, Loewen		Ulaanoosh	Asia	Albian-Cenomanian		113-94 Ma	21	Yu et al. 2020	-	1	1	1	0	2	?	?	?	1	?	?	?	?	0	1	2	0	0	-	0	0	-	0	-	-	-	-	-	-	-	-	-	-	0	0	1	0	0
Liaoceratops yanzigouensis	CAGS-IG-VD-002; NMNH 58749; PMOL-AD00058; PMOL-AD00078; IVPP V12738; IVPP V12633	Loewen, Farke		Yixian Formation	Asia	Barremian		125.8-125.7 Ma	22	Zhong et al. 2021	-	1	1	1	0	2	0	?	0	1	1	0	1	1	1	1	2	1	1	0	0	0	-	0	-	-	-	-	-	-	-	-	-	-	0	0	1	0	0
Aquilops americanus	OMNH 34557	Loewen	Himes Member (VII)	Cloverly Formation	North America	Aptian-Albian		108.5-104 Ma	23	Burton et al. 2006	-	1	?	1	0	2	?	?	?	1	1	0	?	1	1	1	2	1	1	0	0	0	-	0	-	-	-	-	-	-	-	-	-	-	0	0	?	0	0
Archaeoceratops yujingziensis	CAGS-IG-VD-003	Loewen, Farke		Xinminbao Group	Asia	Aptian		126-113 Ma	24,25	Tang et al. 2001; You et al. 2010	-	1	1	1	0	?	0	0	?	?	?	?	?	?	?	?	2	1	1	0	0	0	-	0	-	-	-	-	-	-	-	-	-	-	0	0	1	0	0
Yamaceratops dorngobiensis	IGM 100/1315	Loewen, Farke		Javhklant Formation	Asia	Santonian-Campanian		86.3-72.10 Ma	26	Eberth et al. 2009	-	1	1	1	0	2	?	0	0	1	2	0	1	1	0	?	?	?	?	?	?	?	?	?	?	?	?	?	?	?	?	?	?	?	?	?	?	?	?
Auroroceratops rugosus	CAGS-IG-VD-001	Loewen, Farke		Xinminbao Group	Asia	Aptian		126-113 Ma	27	You et al. 2005	-	1	1	1	0	2	0	0	0	?	?	?	0	1	?	1	2	1	1	0	0	0	-	0	-	-	-	-	-	-	-	-	-	-	0	0	1	0	1
Archaeoceratops oshimai	IVPP V11114	Loewen, Farke		Xinminbao Group	Asia	Aptian		126-113 Ma	24,25	Tang et al. 2001; You et al. 2010	-	1	1	1	0	0	0	0	0	1	1	0	1	1	1	1	2	1	1	0	0	0	-	0	-	-	-	-	-	-	-	-	-	-	0	0	1	0	1
Cerasinops hodgskissi	MOR 300, USNM 13863	Farke, Loewen	lower	Two Medicine Formation	Laramidia	Campanian		82.419 ± 0.074-75.259 ± 0.027 Ma	28,4	Chinnery and Horner 2007; Ramezani et al. 2022	-	?	?	?	?	?	?	?	?	?	?	?	?	?	?	?	?	?	?	?	?	?	?	?	?	?	?	?	?	?	?	?	?	?	?	?	?	?	?
Montanoceratops cerorhynchus	AMNH 5464, 5244, MOR 542	Farke		St. Mary River Formation	Laramidia	Maastrichtian		71.1-69.8 Ma	29	Eberth and Kamo 2019	-	1	?	1	?	?	?	0	?	?	?	?	?	?	?	?	?	?	1	0	0	0	-	0	-	-	-	-	-	-	-	-	-	-	0	0	?	?	?
Udanoceratops tschizhovi	PIN 3907/11	Loewen, Farke, Sampson		Djadochta Formation	Asia	Campanian		76.5-70.5 Ma	5,6,7,8	Shuvalov 2000; Hicks et al. 2001; Dashzeveg et al. 2005; Carpenter et al. 2011	-	1	1	1	0	0	?	0	?	1	2	1	1	1	1	1	2	1	1	0	0	0	-	0	-	-	-	-	-	-	-	-	-	-	0	0	1	0	1
Prenoceratops pieganensis	MNHCM, TCM	Farke		Two Medicine Formation	Laramidia	Campanian		75.259 ± 0.027-74.6 Ma	30,4	Chinnery 2004; Ramezani et al. 2022	-	?	?	1	0	0	?	?	?	1	1	1	1	1	1	?	?	1	1	0	0	0	-	0	-	-	-	-	-	-	-	-	-	-	0	0	1	?	1
Zhuchengceratops inexpectus	ZCDM V0015	Loewen	lower	Hongtuya Formation	Asia	Campanian		77.3 ± 1.54-73.5 ± 0.3 Ma	31	An et al. 2016	-	1	?	?	?	?	?	?	1	?	?	?	?	?	?	?	?	?	?	?	?	?	?	?	?	?	?	?	?	?	?	?	?	?	?	?	?	?	?
Leptoceratops gracilis	CMN 8887, 8889	Loewen, Farke, Sampson		Scollard Formation	Laramidia	Maastrichtian		66.9-66.2 Ma	29	Eberth and Kamo 2019	-	1	1	1	0	0	0	0	1	1	1	1	1	1	1	1	2	1	1	0	0	0	-	0	-	-	-	-	-	-	-	-	-	-	0	0	1	0	1
Protoceratops hellenikorhinus	IMM 95BM1/1; IMM 96BM1/4	Loewen, Farke		Bayan Mandahu Formation	Asia	Campanian		76.5-70.5 Ma	5,6,7,8	Shuvalov 2000; Hicks et al. 2001; Dashzeveg et al. 2005; Carpenter et al. 2011	-	2	1	1	0	0	?	?	?	1	1	1	1	1	1	1	2	1	1	0	0	0	-	0	-	-	-	-	-	-	-	-	-	-	0	0	1	0	1
Protoceratops andrewsi	AMNH 6251,6408, 6414, 6418, 6425, 6429, 6430, 6438, 6441, 6443, 6444, 6447, 6449,6451, 6466, 6473, 6477, 6480, 6483, 6485, 6486, 6487 6637, 6638; BMNH R6640; R10060; IGM 100-500, 100-502, 100-522, 100-581	Loewen, Farke		Djadochta Formation	Asia	Campanian		76.5-70.5 Ma	5,6,7,8	Shuvalov 2000; Hicks et al. 2001; Dashzeveg et al. 2005; Carpenter et al. 2011	-	2	1	1	0	0	0	0	1	1	1	1	1	1	1	1	2	1	1	0	0	0	-	0	-	-	-	-	-	-	-	-	-	-	0	0	1	0	1
Protoceratops sp. IGM 100-1246	IGM 100-1246	Loewen, Farke		Djadochta Formation	Asia	Campanian		76.5-70.5 Ma	5,6,7,8	Shuvalov 2000; Hicks et al. 2001; Dashzeveg et al. 2005; Carpenter et al. 2011	-	2	1	1	0	0	?	?	1	1	1	1	1	1	1	1	2	1	1	0	0	0	-	0	-	-	-	-	-	-	-	-	-	-	0	0	1	0	1
Breviceratops kozlowskii	Zpal MgD-I/116,117	Loewen		Barauungoyot Formation	Asia	Campanian		76.5-70.5 Ma	5,6,7,8	Shuvalov 2000; Hicks et al. 2001; Dashzeveg et al. 2005; Carpenter et al. 2011	-	1	1	1	0	0	?	?	1	1	1	1	1	1	1	1	2	1	1	0	0	0	-	0	-	-	-	-	-	-	-	-	-	-	0	0	1	0	0
Bagaceratops rozhdestvenskyi	Zpal MgD-I-126, others	Loewen, Farke		Barauungoyot Formation	Asia	Campanian		76.5-70.5 Ma	5,6,7,8	Shuvalov 2000; Hicks et al. 2001; Dashzeveg et al. 2005; Carpenter et al. 2011	-	2	1	1	0	0	0	0	1	1	1	1	1	1	1	1	2	1	1	0	0	0	-	0	-	-	-	-	-	-	-	-	-	-	0	0	1	0	1
Ajkaceratops kozmai	MTM V2009.192.1, 193.1, 194.1, 195.1, 196.1	Loewen, Farke		Csehbánya Formation	Europe	Santonian		86-84 Ma	32	Ősi et al, 2010	-	?	?	1	0	?	0	0	?	1	2	1	1	1	1	1	2	1	1	0	0	0	-	0	-	-	-	-	-	-	-	-	-	-	0	0	0	?	0
Graciliceratops mongoliensis	ZPal MgD-I/156	Loewen		Bayan Shireh Formation	Asia	Cenomanian-Campanian		95.9-89.6 Ma	33	Kurumada et al. 2020	-	2	1	1	0	0	?	0	?	?	?	?	?	?	?	?	?	?	?	?	?	?	?	?	?	?	?	?	?	?	?	?	?	?	?	?	?	?	?
Turanoceratops tardabilis	CCMGE 251/12457	Loewen, Farke		Bissekty Formation	Asia	Late Turonian		92-90 Ma	34	Averianov and Sues 2012	-	2	?	?	?	?	?	?	?	?	?	?	?	?	?	?	?	?	?	?	?	?	?	?	?	?	?	?	?	?	?	?	?	?	?	?	?	?	?
Zuniceratops christopheri	MSM P2101; MSM P2107; MSM P 2110	Loewen, Farke		Moreno Hill Formation	Laramidia	Late Turonian		92.5-92 Ma	35	Kirkland et al. 2005	-	2	1	1	0	0	?	?	?	1	2	1	1	1	1	1	2	1	1	0	1	1	0	0	-	-	-	-	0	-	-	0	-	-	?	0	?	?	0
Diabloceratops eatoni	UMNH VP 16699	Loewen, Farke, Sampson	Reynolds Point	Wahweap Formation	Laramidia	Campanian		81.42-81.01 Ma (81.27 + 0.36 -0.5)	36	Beveridge et al. 2022	-	2	1	1	1	1	1	1	1	1	1	1	1	1	1	2	2	1	2	0	1	1	1	1	0	0	0	-	0	-	-	0	-	-	0	1	1	0	1
Machairoceratops cronusi	UMNH VP 20550	Loewen, Clayton	Coyote Point	Wahweap Formation	Laramidia	Campanian		80.68-79.26 Ma (80.06 + 0.62 -0.8)	36	Beveridge et al. 2022	-	2	1	1	1	?	?	?	1	?	?	?	?	?	?	?	?	?	?	?	?	?	?	?	?	?	?	?	?	?	?	?	?	?	?	?	?	?	?
Menefeeceratops sealeyi	NMMNH P-25052	Loewen	Allison	Menefee Formation	Laramidia	Campanian		81-78.5 Ma	37,38,39	Lucas et al 2005; Dalman et al. 2021; McDonald et al., 2021	-	2	1	1	1	?	?	?	?	?	?	?	?	?	?	2	2	?	?	?	1	?	?	1	0	0	0	-	0	-	-	0	-	-	0	?	?	?	?
Yehuecauhceratops mudei	CPC 274	Loewen	Upper Shale?	Aguja Formation	Laramidia	Campanian		80.0-76.28 ± 0.06 Ma	40,41,42	Befus et al. 2008; Lehman et al. 2017; Leslie et al. 2018	-	2	1	1	?	?	?	?	?	?	?	?	?	?	?	?	?	?	?	?	?	?	?	?	?	?	?	?	?	?	?	?	?	?	?	?	?	?	?
Xenoceratops foremostensis	CMN 53282	Loewen, Clayton		Foremost Formation	Laramidia	Campanian	TCZ - 4 meters	79.5-78.6 Ma	43,4,44	Ryan et al. 2012; Ramezani et al. 2022, Rogers et al. 2023	-	2	1	1	1	?	?	?	1	?	?	?	?	?	?	?	?	?	?	?	?	?	?	?	?	?	?	?	?	?	?	?	?	?	?	?	?	?	?
Crittendenceratops krzyzanowskii	NMMNH P-34906	Loewen, Carpenter		Fort Crittenden Formation	Laramidia	Campanian		83-77 Ma	47,48.49	Drewes 1971; Lucas and Heckert 2005; Caylor et al. 2021	-	2	1	1	?	?	?	?	?	?	?	?	?	?	?	?	?	?	?	?	?	?	?	?	?	?	?	?	?	?	?	?	?	?	?	?	?	?	?
Nasutoceratops titusi	UMNH VP 16800; 19466	Loewen, Farke, Sampson, Clayton	middle unit	Kaiparowits Formation	Laramidia	Campanian		76.394 ± 0 .040 -75.609 ± 0.015 Ma	50,4	Roberts et al. 2013; Ramezani et al. 2022	-	2	1	1	1	1	?	?	1	1	1	1	1	1	?	2	2	1	2	0	1	1	1	1	0	0	0	-	0	-	-	0	-	-	1	1	1	1	1
Avaceratops lammersi type	ANSP 15800	Loewen, Farke	McClelland Ferry	Judith River Formation	Laramidia	Campanian		78.594 +- 0.024 - 76.24 +- 0.18	51,46,4	Penkalski and Dodson, 1999; Rogers et al. 2016; Ramezani et al. 2022	-	2	1	1	1	1	?	?	1	1	1	1	1	1	?	2	2	1	2	0	1	1	?	1	0	0	0	-	0	-	-	0	-	-	0	0	1	1	1
Avaceratops sp. MOR 692	MOR 692	Loewen, Farke, Sampson		Judith River Formation	Laramidia	Campanian		75.8-75.4 Ma	46,41	Ryan et al. 2017; Rogers et al. 2016	-	2	1	1	1	?	?	1	1	1	1	1	1	1	?	2	2	1	?	?	1	?	?	?	?	?	?	?	?	?	?	?	?	?	?	?	1	1	1
Avaceratops sp. CMN 8804	CMN 8804	Loewen	upper	Oldman Formation	Laramidia	Campanian		76.470 + 0.14/ − 0.084 - 75.8 Ma	52,41,4	Ryan et al. 2017; Rogers et al. 2016; Ramezani et al. 2022	-	2	1	1	1	?	?	?	1	1	1	1	1	1	?	2	2	1	2	0	1	1	1	?	?	?	?		0	-	-	0	-	-	0	0	1	1	1
Lokiceratops rangiformis	EMK 0012	Loewen, Carpenter, Sertich	lower McClelland Ferry	Judith River Formation	Laramidia	Campanian	Coal A + 12 meters	78.08 + 0.3 - 0.9 Ma	4	Ramezani et al. 2022	-	2	1	1	1	1	1	1	1	1	1	1	1	1	1	2	2	1	2	0	1	1	1	1	0	0	0	-	0	-	-	0	-	-	1	?	1	1	1
Albertaceratops nesmoi	TMP 2001.26.01	Loewen, Farke, Sampson	lower	Oldman Formation	Laramidia	Campanian	TCZ + 8 meters	78.28 + 0.2 - 0.9 Ma	4	Ramezani et al. 2022	-	2	1	1	1	1	1	1	1	1	1	1	1	1	?	2	2	1	2	0	1	1	1	1	0	0	0	-	0	-	-	0	-	-	?	?	?	?	?
Medusaceratops lokii	TMP 2002.69.1–10; TMP 2002.28–38; WDCB-MC-001; FDMJ-V-10; WDCB unnumbered specimens	Loewen, Clayton	lower McClelland Ferry	Judith River Formation	Laramidia	Campanian	Coal A + 10 meters	78.18 + 0.2 - 0.9 Ma	4	Ramezani et al. 2022	-	2	1	1	1	?	?	?	1	1	1	1	1	1	1	2	2	1	2	0	1	1	?	?	?	?	?	?	?	?	?	?	?	?	1	?	1	1	1
Wendiceratops pinhornensis	TMP 2011.051.0009 and 230 other TMP specimens from the South Side Ceratopsian bonebed	Loewen	lower	Oldman Formation	Laramidia	Campanian	TCZ + 12 meters	78.08 + 0.3 - 0.9 Ma	53,4	Evans and Ryan 2015; Ramezani et al. 2022	-	2	1	1	1	1	?	?	?	1	1	1	1	1	1	2	2	1	?	0	1	1	?	1	0	0	0	-	0	-	-	0	-	-	?	?	?	?	?
Sinoceratops zhuchengensis	ZCDM V0010,V0011, V0012	Loewen, Farke	Xingezhuang Formation	Hongtuya Formation	Asia	Campanian		77.3 ± 1.54-73.5 ± 0.3 Ma	31	An et al. 2016	-	2	1	1	1	1	?	1	1	?	?	?	?	?	?	?	?	?	2	?	?	?	1	?	?	?	?	?	?	?	?	?	?	?	?	?	?	?	?
Coronosaurus brinkmani	TMP 2002.68.1	Loewen, Farke, Sampson	upper	Oldman Formation	Laramidia	Campanian	DPF - 14.6 meters	77.5-76.354 ± 0.057 Ma	54,50,55,4	Ryan and Russell 2005; Roberts et al. 2013; Fowler 2017; Ramazeni et al. 2022	-	2	1	1	1	1	?	?	1	1	1	1	1	1	1	2	2	1	2	0	1	1	1	?	?	?	?	?	0	-	-	0	-	-	1	?	1	1	1
Spinops sternbergorum	NHMUKR16307; NHMUKR16308; NHMUKR16309	Loewen, Farke, Sampson	upper	Oldman Formation	Laramidia	Campanian		76.717 ± 0.020-76.354 ± 0.057 Ma	56,4	Farke et al. 2011; Ramezani et al. 2022	-	2	1	1	1	?	?	?	1	1	1	1	1	1	?	?	?	?	2	?	1	?	1	?	?	?	?	?	0	-	-	0	-	-	?	?	?	?	?
Centrosaurus apertus	CMN 348, 8795, 8798; UAL VP 11735	Loewen, Farke, Sampson	lower	Dinosaur Park Formation	Laramidia	Campanian		76.470 + 0.14/ − 0.084 - 75.8 Ma	3,4	Ryan and Evans 2005; Ramezani et al. 2022	-	2	1	1	1	1	1	1	1	1	1	1	1	1	1	2	2	1	2	0	1	1	1	1	0	0	0	-	0	-	-	0	-	-	1	1	1	1	1
Styracosaurus albertensis	CMN 344	Loewen, Farke, Sampson	middle	Dinosaur Park Formation	Laramidia	Campanian		75.8 -75.3 Ma	3,57,4	Ryan and Evans 2005; Mallon 2019; Ramezani et al. 2022	-	2	1	1	1	1	1	1	1	1	1	1	1	1	1	2	2	1	2	0	1	1	1	1	0	0	0	-	0	-	-	0	-	-	1	1	1	1	1
Styracosaurus ovatus	USNM 11869	Loewen, Farke, Sampson	Landslide Butte	Two Medicine Formation	Laramidia	Campanian	Bearpaw - 60 meters	78.2-75.259 ± 0.027 Ma	58,59,4	Rogers 1993; Wilson et al. 2020; Ramezani 2023	-	2	?	?	?	?	?	?	?	?	?	?	?	?	?	?	?	?	?	?	?	?	?	?	?	?	?	?	?	?	?	?	?	?	?	?	?	?	?
Stellasaurus ancellae	MOR 492	Loewen	Landslide Butte	Two Medicine Formation	Laramidia	Campanian	Bearpaw - 65 meters	78.2-75.259 ± 0.027 Ma	58,59,4	Rogers 1993; Wilson et al. 2020; Ramezani 2023	-	2	1	1	1	?	?	?	1	1	1	1	1	?	?	2	2	1	2	0	1	1	?	?	?	?	0	-	0	-	-	0	-	-	1	1	1	?	1
Einiosaurus procurvicornis	MOR	Loewen, Farke, Sampson	Landslide Butte	Two Medicine Formation	Laramidia	Campanian	Bearpaw - 45 meters	75.259 ± 0.027 Ma	53,51,4	Sampson 1994; Rogers 1993; Ramezani 2023	-	2	1	1	1	1	1	1	1	1	1	1	1	1	?	2	2	1	2	0	1	1	1	?	?	?	0	-	0	-	-	0	-	-	?	?	?	?	?
Iddesleigh pachyrhinosaur	TMP 2002.76.0	Loewen, Farke, Sampson	upper LCZ	Dinosaur Park Formation	Laramidia	Campanian	Bearpaw - 21 meters in LCZ	75.25-75.22 Ma	61,57,4	Ryan et al 2010; Mallon 2019; Ramezani 2023	-	2	1	1	1	1	1	1	1	1	1	1	1	1	1	2	2	1	2	0	1	1	1	1	0	0	0	-	0	-	-	0	-	-	1	1	1	1	1
Achelousaurus horneri	MOR 485	Loewen, Farke, Sampson	Landslide Butte	Two Medicine Formation	Laramidia	Campanian	Bearpaw - 20 meters	75.259 ± 0.027-74.6 Ma	53,51,4	Sampson 1994; Rogers 1993; Ramezani 2023	-	2	1	1	1	1	1	1	1	?	?	?	?	?	?	?	?	?	?	0	1	1	1	1	?	?	?	?	?	?	?	?	?	?	?	?	?	?	1
Pachyrhinosaurus lakustai	TMP 86.55.285, 87.55.156, 89.55.1234	Loewen, Farke, Sampson		Wapiti Formation	Laramidia	Campanian		73.73 ± 0.25-71.89 ± 0.14 Ma	62,29	Currie et al. 2008; Eberth and Kamo 2019	-	2	1	1	1	1	1	1	1	1	1	1	1	1	1	2	2	1	2	0	1	1	1	1	0	0	0	-	0	-	-	0	-	-	1	1	1	1	1
Pachyrhinosaurus perotorum	DMNH 21200, 22558	Loewen, Farke, Sampson		Prince Creek Formation	Laramidia	Maastrichtian		73.4-70.0 ± 0.2 Ma	63,64,55	Conrad et al. 1992; Fiorillo and Tykoski 2012; Fowler 2017	-	2	1	1	1	1	1	1	1	1	1	1	1	1	1	2	2	1	2	0	1	1	1	1	0	0	0	-	0	-	-	0	-	-	1	1	1	1	1
Pachyrhinosaurus canadensis	CMN 8860, CMN 8866, CMN 8867, CMN 9485, CMN 10645, CMN 10663, CMN 21863, CMN 21864, TMP 82.52.1	Loewen, Farke, Sampson		Horseshoe Canyon Formation	Laramidia	Campanian		72.7-71.8 Ma	29	Eberth and Kamo 2019	-	2	1	1	1	1	1	1	1	1	1	1	1	1	1	2	2	1	2	0	1	1	1	1	0	0	0	-	0	-	-	0	-	-	1	1	1	1	1
Mercuriceratops gemini	UALVP 54559	Loewen		Judith River and Dinosaur Park fms.	Laramidia	Campanian		76.470 + 0.14/ − 0.084 - 76.354 ± 0.057 Ma	57,4	Mallon 2019; Ramezani et al. 2022	-	2	?	?	?	?	?	?	?	?	?	?	?	?	?	?	?	?	?	?	?	?	?	?	?	?	?	?	?	?	?	?	?	?	?	?	?	?	?
Regaliceratops peterhewsi	RTMP 2005.55.1	Loewen		Horseshoe Canyon Formation	Laramidia	Campanian		68.8-68.5 Ma	65,29	Brown et al. 2015; Eberth and Kamo 2019	-	2	1	?	1	1	?	?	?	?	?	?	?	1	?	2	2	1	2	1	1	1	?	1	1	1	?	?	1	1	0	1	1	0	0	0	1	0	0
Kosmoceratops richardsoni	UMNH VP 17000, 16878	Loewen, Farke, Forster, Sampson	middle unit	Kaiparowits Formation	Laramidia	Campanian		76.394 ± 0 .040 -75.609 ± 0.015 Ma	50,4	Roberts et al. 2013; Ramezani et al. 2022	-	2	1	1	1	1	1	1	1	1	2	1	1	1	1	2	2	1	2	1	1	1	0	1	1	1	1	0	1	0	-	1	1	0	0	0	1	0	0
Vagaceratops irvinensis	NMC 41357; TMP 87.45.1, 98.102.8	Loewen, Farke, Sampson	upper LCZ	Dinosaur Park Formation (upper)	Laramidia	Campanian		75.3-75.2 Ma	3,4	Ryan and Evans 2005; Ramezani et al. 2022	-	2	1	1	1	1	?	?	1	1	2	1	1	1	1	2	2	1	2	1	1	1	0	1	1	1	1	?	1	0	-	1	0	0	0	0	1	0	0
Spiclypeus shipporum	CMN 58071	Loewen		Judith River Formation	Laramidia	Campanian		76.329 ± 0.035-76	66,46,44	Mallon et al. 2016; Rogers et al. 2016, 2023	-	2	1	1	1	1	?	?	1	1	2	1	1	1	1	2	2	1	2	1	1	1	0	1	1	1	1	0	1	0	-	1	0	0	0	0	1	0	0
Chasmosaurus belli	AMNH 5402; NHMUK R4948; CMN 2245; ROM839, 843; YPM 2016	Loewen, Farke, Sampson	middle	Dinosaur Park Formation	Laramidia	Campanian		76.05-75.55 Ma	3,57,4	Ryan and Evans 2005; Mallon 2019; Ramezani et al. 2022	-	2	1	1	1	1	1	1	1	1	2	1	1	1	1	2	2	1	2	1	1	1	0	1	1	0	1	0	1	0	-	1	0	0	0	0	1	0	0
Mojoceratops kaiseni	AMNH 5401, 5656; TMP 79.11.147; 81.19.175; 83.25.1	Loewen	lower	Dinosaur Park Formation	Laramidia	Campanian		76.2-76.1	3,57,4	Ryan and Evans 2005; Mallon 2019; Ramezani et al. 2022	-	2	1	1	1	1	1	1	1	1	2	1	1	1	1	2	2	1	2	1	1	1	0	1	1	0	1	0	1	0	-	1	0	0	0	0	1	0	0
Agujaceratops mavericus	TMM 43098-1	Loewen, Farke, Sampson	Upper Shale	Aguja Formation	Laramidia	Campanian		80.0-76.28 ± 0.06 Ma	40,41,42	Befus et al. 2008; Lehman et al. 2017; Leslie et al. 2018	-	2	1	1	1	1	1	1	1	1	2	1	1	1	1	2	2	1	2	1	1	1	0	1	1	0	1	0	1	0	-	1	0	0	0	0	1	0	0
Agujaceratops mariscalensis	TMM 46500-1; UTEP P37.7.065; UTEP P.3737.046	Loewen	Upper Shale	Aguja Formation	Laramidia	Campanian		80.0-76.28 ± 0.06 Ma	40,41,42	Befus et al. 2008; Lehman et al. 2017; Leslie et al. 2018	-	2	?	?	?	?	?	?	?	?	?	?	?	?	?	?	?	?	?	?	?	?	?	?	?	?	?	?	?	?	?	?	?	?	?	?	?	?	?
Chasmosaurus russelli	CMN 8800; CMN 8801; TMP 2013.19.38	Loewen	upper LCZ	Dinosaur Park Formation	Laramidia	Campanian		75.1 -74.45	3,4	Ryan and Evans 2005; Ramezani et al. 2022	-	2	1	1	1	1	?	?	?	1	2	1	1	1	1	2	2	1	2	1	1	1	0	1	1	1	1	0	1	0	-	1	1	0	0	0	1	0	0
Utahceratops gettyi	UMNH VP 12198, 16671, 16784	Loewen, Farke, Forster, Sampson		Kaiparowits Formation	Laramidia	Campanian		76.394 ± 0.040 -75.609 ± 0.015 Ma	50,4	Roberts et al. 2013; Ramezani et al. 2022	-	2	1	1	1	1	1	1	1	1	2	1	1	1	1	2	2	1	2	1	1	1	0	1	1	0	1	1	1	0	-	1	1	0	0	0	1	0	0
Pentaceratops sternbergii	NMMNH P-27468; NMMNH P-50000; PMU R200	Loewen, Farke		Fruitland Kirtland Formation	Laramidia	Campanian		75.5 -75.166 ± 0.014 Ma	67,55,68,4	Fassett and Heizler, 2017; Fowler 2017; Fowler and Freedman Fowler 2020; Ramezani et al. 2022	-	2	1	1	1	1	1	1	1	1	2	1	1	1	1	2	2	1	2	1	1	1	0	1	1	0	1	1	1	0	-	1	1	0	0	0	1	0	0
Anchiceratops ornatus	AMNH 5251; CMN 8535; TMP 83.01.01	Loewen, Farke, Sampson		Horseshoe Canyon Formation	Laramidia	Campanian		72.2-70.6 Ma	29	Eberth and Kamo 2019	-	2	1	1	1	1	?	?	1	1	2	1	1	1	1	2	2	1	2	1	1	1	0	1	1	1	0	-	1	0	-	1	1	0	0	0	1	0	0
Arrhinoceratops brachyops	ROM 796	Loewen, Farke, Sampson		Horseshoe Canyon Formation	Laramidia	Campanian		71.8-70.5 Ma	29	Eberth and Kamo 2019	-	2	1	1	1	1	1	1	1	1	2	1	1	1	1	2	2	1	2	1	1	1	0	1	1	1	0	-	1	0	-	1	1	0	0	0	1	0	0
Eotriceratops xerinsularis	TMP 2002.57.7	Loewen, Farke, Sampson		Horseshoe Canyon Formation	Laramidia	Campanian		68.9-68.7 Ma	29	Eberth and Kamo 2019	-	2	1	1	1	1	?	?	1	1	2	1	1	1	1	2	2	1	2	1	1	1	0	1	1	0	0	-	1	0	-	1	0	0	0	0	1	0	0
Torosaurus latus	AMNH 5116;ANSP 15192; EM P16.1; MOR 981 MOR 1122; MPM VP 6841; YPM 1830	Loewen, Farke, Forster		Hell Creek Formation	Laramidia	Maastrichtian		66.9-66.0 Ma	55	Fowler 2017	-	2	1	1	1	1	1	1	1	1	2	1	1	1	1	2	2	1	2	1	1	1	0	1	1	0	?	?	1	1	1	?	?	1	0	0	1	0	0
Torosaurus utahensis	USNM 15583	Loewen, Farke, Forster		North Horn Formation	Laramidia	Maastrichtian		66.9-66.0 Ma	55	Fowler 2017	-	2	1	?	1	1	?	?	?	?	?	?	?	1	?	?	?	?	?	?	?	?	?	?	?	?	?	?	?	?	?	?	?	?	?	?	?	?	?
Triceratops horridus	AMNH 5116; YPM 1820;etc.	Loewen, Farke, Forster	upper	Hell Creek Formation	Laramidia	Maastrichtian		66.9-66.5 Ma	69,55	Scanella et al. 2014; Fowler 2017	-	2	1	1	1	1	1	1	1	1	2	1	1	1	1	2	2	1	2	1	1	1	0	1	1	0	0	-	1	1	1	1	1	1	0	0	1	0	0
Triceratops prorsus	LACM 27428; YPM 1822	Loewen, Farke	lower	Hell Creek Formation	Laramidia	Maastrichtian		66.5-66.0 Ma	69,55	Scanella et al. 2014; Fowler 2017	-	2	1	1	1	1	1	1	1	1	2	1	1	1	1	2	2	1	2	1	1	1	0	1	1	0	0	-	1	1	1	1	1	1	0	0	1	0	0
[truncated: 339 more columns]
