# Supplementary material for: Lokiceratops rangiformis gen. et sp. nov. (Ceratopsidae: Centrosaurinae) from the Campanian Judith River Formation of Montana reveals rapid regional radiations and extreme endemism within centrosaurine dinosaurs
Source: PeerJ. 2024 Jun 20;12:e17224. doi: 10.7717/peerj.17224 (PMC11193970; doi:10.7717/peerj.17224)
Supplement: Supplemental Information 5 — Characters used in the phylogenetic analysis in a .txt file for use in TNT. [file peerj-12-17224-s005.txt]

xread
378 86
Hypsilophodon_foxii	-000000000-----1200-00-0----------00000-0-00000000--0000010000000000-------0-000--0000000---------0-00-0--00-10-000----00000000-000-0-000-00000000001020--0000--0-----00---000-0001010000001010000000000001101010000000000000-00100-0000000000000000000000000000001001100000-000000000000011100000000-000000010000000000000000000010000---------------------------------------------------
Lesothosaurus_diagnosticus	-000000000-----1200-00-0----------00000-0-00001000--0001000000000000-------0-000--0000000---------0-00-0--00-10-100----00000000-000-0-000-00000000001020--0000--0-----00---000-0001010000001000000000000000101001000000000000-10000-0000000000000000000000000000001002100000-0000000000000?????000000-0???000000000??000000000000010000---------------------------------------------------
Stegoceras_validum	-010020000-----1210-00-0----------00000-0-00000000--1--0110000000000-------0-000--0000000---------0-10-0--00-101100----00000110-000-0-000-00010000000-00--0000--0-----0????0010000101000000?00000000000100??0?0?0000?0000?000-10?00-??00?01?00?000?00?000000000000101200?????0????????10????1??110000-0????????0?0????????????00?0?0000---------------------------------------------------
Homalocephale_calathocercos	-01002??????????2????????????????????????????????0--2--0??0000000?????????????????0000000---------0-10-0--00-101100----00000110-000-0-000-00010000000-00--0000--0-----0????0010000101000000?01000000000100????????????????????????????????????????????000000000000???2???????????000001000111??????????????????????????00100011??????00---------------------------------------------------
Prenocephale_prenes	-010020000-----1210-00-0----------00000-0-00000??0--2--0110000000000-------0-000--0000000---------0-10-0--00-101100----00000110-000-0-000-00010000000-00--0000--0-----0????0010000101000000?01000000000100????????????????????????????????????????????0000000000001012??0000-0000000001000111??110000-0100000000???????00100011001???00---------------------------------------------------
Yinlong_downsi	-010020??1000001100-00-0----------00?00-0-0?000??0??0000100000000000-------0-000--0000000---------0-00-0--10-010000----01000000-000-0-000-00000000101020--0000--0-----0?????1??000000000000?000??0?00?00001101000100000000000-00000-0000001000100001??0000000?00001001000000-?0?0?0000??0000??00?0??0-????0?????00100??00000100000000100--------00----------------------------------------
Hualianceratops_wucaiwanensis	-01?????????????????????????????????????????????????0000??000???0?????????????????0?0??00---------0-???0--10-010?00----01000????000-0-000-0000000?????????????????????????????????????????????0???????????1101000100000000010-00000-000?001??01?0?????000??0000?00???000???????????????????????????????????????????00?????????????000100--------00----------------------------------------
Xuanhuaceratops_niei	-????2??????????100-00-????????????????????????????????0??????????????????????????????????????????0-?????????01????????01???000-??????????????????????????????????????????????????????????????????????????1?0100010??0100??10-00000-0???0?100??0???110000000000000110?000000-??0???0???1???????1100?0-00?00????????????????????0???0??????????????????????????????------------------------
Chaoyangsaurus_youngi	-11??20?0100???00-0-00-0----------101000??0??10????????0100000010??????????????????00??????????????????0--10-010000----01000?????????????????????????????????????????????????????0???10????????????00?00001101000100001000010-00000-00000010001000011?0000000000001100000000?0?0???????????????0?0??0-????????????????????????????????????????????????????????????------------------------
Psittacosaurus_xinjiangensis	-???????????????????????????????????????????????????????????????1???????????????????????0---------0-00-0--10-10-??0----?1???????000-0-000-0?00000??????0--0000--0-----00-?????????101?000?????0????????????????????????????????0??????????????????????000000000?00???0?00000-0????00??100?00???010??0-0???0????????00??00??????00000000---------------------------------------------------
Psittacosaurus_gobiensis	-1110300010000000-1000-0----------00100-0-00001110--2--0110000111110-------0-000--0000100---------0-00-0--10-10-010----01000000-000-0-000-0000000??0????????00--0-----00---0011?00000??0?0??0001100?0???000000?000??0????0?00-000???00?000??0???000???0????0??00000--000?000-000?0?0???000?????1100?0-01??0????000100??????????00000000---------------------------------------------------
Psittacosaurus_major	-1110300010000000-1000-0----------00100-0-00001110--2--0110000111120-------0-000--0000100---------0-00-0--10-10-010----01000000-00100-000-00000000100-20--0000--0-----00---0011000?????0000?000110000000001000000000011000010-00000-0000000000100001000000000000000--0000000-000000000100?00000110000-010000000000100000000000000000000---------------------------------------------------
Psittacosaurus_lujiatunensis	-1110300010000000-1-00-0----------00100-0-00001110--2--0110000111120-------0-000--0000100---------0-00-0--10-00-010----01000000-00100-000-00000000100-20--0000--0-----00---00110001001000000000110000000001000000000001000010-00000-0000000000100001000000000000000--0000000-000000000100?00000110000-010000000000100000000000000000000---------------------------------------------------
Psittacosaurus_mongoliensis	-11103??01?0??000-0-????????????????1?0-???????110??2--1??????0111??????????????????00100---------0-0?????1??1??010----01??0??0-00100-000-0000000?100-10--0000--0-----0????01??0?0???10?0??0000??011000101??0?0?0000?1101?000-10?00-?????000001000?1000000000000?00--0000000-0?0??????1?0?0000011?????01???????0?01????0000?0?00?0?0000---------------------------------------------------
Psittacosaurus_sinensis	-11103???10000000-0-00-0----------00100-0-00001110--2--111???00111?0-------0-??0--0001100---------0-00-0--10-10-010----01000000-00100-000-00000000100-10--0000--0-----???????????????????0??000?????0???000000000000?11000000-10000-????000000100????0000?0?000?000--000??00-0????????110?0000????????01???????0??1????00??0???000?0000---------------------------------------------------
Psittacosaurus_meileyingensis	-?1103???10000000-1000-0----------00?00-0-01011110--2--?11?????111?0-------0-??0--?000?0????????????00-???10-10-0??????01000010-?????????????????01????0--0000--0-----0?????????00???????0???00???????????0000?000?????110?00-0?????0???0000??????????0000?00?000?0--000???????????????????????????????101?????????????0??????????????????????????????????????????------------------------
Psittacosaurus_sibiricus	-11103???10000000-1000-0----------00?00-0-01??1110--2--?110-00?111?0-------0-??0--000??01??01---0-0-00-0--10-10-?10----01000010-??100-000-00??????1?1010--0000--0-----0??????1??001?010000?0100?10??0??00?0000?0?0???11110000-0000??0???000000????????0100000?00000--0000000-0?0?0000?110?00000??00???0100000000?0100000000000000000000---------------------------------------------------
Mosaiceratops_azumai	-11101???110?1000-1000-0----------00?00-0-0???1000--001?11????000110-------0-??0--000??00---------0-???0--10-110?00----100000?0-?0?00-????0?01000?????????????????????????????????10110??0????????????????0001?010?01?1?00100-0?????000?000111110?1???01?0????000?0--??????????0??00???????????????????????????????????00?????000000000---------------------------------------------------
Beg_tsi	-11102???1????01200-00-0----------00100-0-0???1000--001?11??00??0110-------0-0?0--00000?????????100-0?010010-110000----?0?010?0-??????????????????????????????????????????????????????????????1???????????000??000????0100100-0?0???????0000111100????0100011?00??101??0??????????????????????????????????????????????????????????????????????????????????????????------------------------
Liaoceratops_yanzigouensis	-111020?01101111211000-0----------00100-0-00000000--0011110000000010-------0-000--0000000---------1000-10000-110010----10000000-01100-000-00010000100-000-0001--0-----00---010-0001011001000111001100001000000100000111010100-01000-00000000000000110001000110000?100110???????????????????????????????0???????????????00???????????00?---------------------------------------------------
Aquilops_americanus	-1?102???110?111211000-0----------00?00-0-0?0?0?00--001111000?000010-------0-000--0000000---------1000-10010-10-010----???00000-???????????????????????????????????????????????0????????????????????0?????0?011010100100?0100-1??????????????????????001100010000?100000??????????????????????????????????????????????????????????????????????????????????????????------------------------
Archaeoceratops_yujingziensis	-1110?00????????211000-0----------00100-0-0??????0--0011110000?00??????????????????????????????????????????????????????????????????????????????????????????????????????????????????????????????0?100000?000?011010111??000100-10000-000000000000001100000001100000100100?????????0000?????00???0????0-??????????????0??????????00??0?00---------------------------------------------------
Yamaceratops_dorngobiensis	-11102?00120110?????????????????????????????????????001111000?000?????????????????00?0000---------1000-10010-110011000010000000-?1100-?????001000010???0??????????????00---01??0?1???10?1??0?11??110000100??0110?0?101100?10??11?00-??0?00011101???10001000?1100?01?0010???????0??0???????11???????????????????????????00??????0???0000---------------------------------------------------
Auroroceratops_rugosus	-11102000???01?1211000-0----------0010100-001?0000--0011110000000020-------0-000--0000000---------0-00-10010-110011000010000000-0?100-000-0001000010???00-0001????????00---0?0-00100110010000110011?0?010000011010111?1000100-11000-0000000111010011000110011?000?100110??????????????3??????????????????????????????????????????????00---------------------------------------------------
Archaeoceratops_oshimai	-111000001101111211000-0----------0010100-00100000--0011110000000010-------0-000--0000000---------0-00-10010-11001100??10000000-0?100-000-0001000010???00-00??????????00---010-00100010010000110011?0?010001011010101?1000100-11000-000000001101??11000110011?00001001100000-000?0000?1100??00??????????????????????0??000????00???0000---------------------------------------------------
Cerasinops_hodgskissi	-???????????????????????????????????????????????????0????????0??0?20-------0-000--0000010---------0-00-10010-10-?1?????100??001-01100-000-0?010000100-010?00010000000000---101010100111000?0?11???????????0???????????????100-01000-0??10?0?1101??11?0021111110200111111???0-1?0?01000????11???110??1000??010?1?????0?00?????0000000000---------------------------------------------------
Montanoceratops_cerorhynchus	-1?1???0??????????1000-0----------00??????????1?????0???????0?000??????????????????????????????????????10????10-??1000010?????0-01100-?00-0?01000??????1????????????????---1?101011011100000?11???1?????????????10????1?0?100-1100110?010?001101?1110002111?1?02000--0?1011101001010002?0011211111111000????????000000000000000000?0000---------------------------------------------------
Udanoceratops_tschizhovi	-11100?0?1211111211000-0----------0010110-00101000--001111??0???00210-0020-00000--????????????????0-00-1??1??10-?11000010?????????????????????????????????????????????????????????????????????1???????????01???01011021?00100-01000-0?0?0?0?01010??1000211111102000--111?1???????000002?001111?11?????00???????1???????????????0??????????????????????????????????------------------------
Prenoceratops_pieganensis	-??100???111111??11000-0----------001?110-0?101000--0011??000?000110-------0-?00--0000010---------0-00-10?1??10-??10000100??001-01?00-000-0?01000???????????????????????????????01???11?0?????1?????????????11101011021000100-0100110??1????0101??110002111?1?02000--111???????????????????????11????????????????????????0??????0????00---------------------------------------------------
Zhuchengceratops_inexpectus	-1??????1??????????????????????????????????????????????111??0???0?????????????????????????????????????????????????????????????????????????????????????????????????????????????????????????????1????100111?0111?01011021100100-0101100??1?1000000?1?100?2111?11020??????1???101011000???00011??????????????????????????????????????????????????????????????????????------------------------
Leptoceratops_gracilis	-111000011111111211000-0----------0010110-00101000--001111??00?00110-------0-000--0000010---------0-00-10010-10-011000010000000-01100-000-00010000100-010-00000000000000---10100010011100000111000110011000111101011021000100-0100100001010001010111000211111102000--21101010100100000100011011110111000?100011100000000000000000000000---------------------------------------------------
Protoceratops_hellenikorhinus	-21100???1111111211000-0----------00101110001010011000011100000001211-1020-00000--00000110011---0-1000-11010-10-011100020000001-?0200-100001111000100-0100000100000000??????????????????????1?1???????????010110?011111100100-010???0???010011011????00210111100000--210?????????????????????????????????????????????????????????????00---------------------------------------------------
Protoceratops_andrewsi	-211000011111111211000-0----------00101110001010010000011100000001210-1020-00000--00000110011---0-1000-11010-10-011100020000001-00200-100001111000100-010000010000000000---01110011001001000011001110?11000101101011111100100-01000-0001010011011101000210111100001112100111010100100030001121111001100000000?0000000000000010000000100---------------------------------------------------
Protoceratops_sp._IGM_100-1246	-21100??11111111211000-0----------00101010001010010100011100000001210-0020-00000--00000110011---0-1000-11010-10-0111000?????001-?0200-100001111000100-0100000100000000????????????????????????1???????????0101101011111100100-01000-0001010011011101000210111100000--110??????????????300011211110010-0000000?000000000000001000000010101???????10?00000-0000000000?????1??????1?????????0
Breviceratops_kozlowskii	-11100??11111111211000-0----------00100-10010010011100011100000000????????????????00000110011---0-1000-11010-10-01110002000000???0200-100000110000100-0100000???000000????????????????????????1???????????01?????0?????100100-01000-0?????????????????0210111?0000111000?????????0????2????????????????????????????????0?????????????00---------------------------------------------------
Bagaceratops_rozhdestvenskyi	-211000011111111211000-0----------00101010010010011100011100000000211-1020-00000--00000110011---0-1000-11010-10-011100020000001-00200-100001110000100-010000010000000000---010-0?11001001000011001110011000101100011111101100-01000-00110100110111?1000210111100000--0000????1??0?????????11211110010-????00??0??00????0??0??????0???00---------------------------------------------------
Ajkaceratops_kozmai	-??10?00?1211111211000-0----------000?0-1000??1??112?????????????0?????????????0--????????????????????????????????????????????????????????????????????????????????????????????????????????????????1?????????011000110????????????????????????????????????????????00--??0??????????????????????????????????????????????????????????????????????????????????????????------------------------
Graciliceratops_mongoliensis	-21100?0????????????????????????????????????????????????????????????????????????????0??????????????????11010-10-011100020???????00200?100001110000000-010000011000000000---??????????1????????1?????00???????????0????1?0??00-11?00-??????0?1101???1?0021011110000?????0??????????1???201011???11001101???010?10?00???????0????0000010101????????0?00001??000000000?????1??????1?????????0
Turanoceratops_tardabilis	-2?????????????????????????????????????????????????????11100?00?0???????????????????1???2-0000020-??1???????????????????????1?1-????????????????????????????????????????????????????????????????????????????011000110?????????????????????????????????021010111101????????????????????????????????????????????????????????????????????????????????????????????????------------------------
Zuniceratops_christopheri	-21100???121111121101100----0--0--?0??0-1100001?01120?111100100?0020-------0-0010101110?2-000002101111011111010-?1110???0?111?1-0?2?0-?????????00??????1???001000?0000010--01110??1001?0?0???11???????????1101?00011111??1100-11100-1?0?1???11???????00210101111010--210???????????1???1??000??1?0??10????1?0????????????????01?0????01--------------?------------------------------------
Diabloceratops_eatoni	-21111111111111221201111000-0--0--0110111101001001121111111?100000210-0020-00001010111012-?00002101111021111010-1211000201111120102[0 1]101110011100000010110010111010000111102021101110010010?1111112111111111??1??????1????????????????????????????????11210111111110--3?0?????????????????????????????????????????????????????????????1101000---011010000-00000000001111110-----10--010-011
Machairoceratops_cronusi	-2111???1?????????????????????????????????????????????????????????????????????????????012-?????????????21111010-12111???????????102[0 1]1011100111000000101100?011101000011110202110??10010010???????????????????????????????????????????????????????????????????????????????????????????????????????????????????????????????????????????1100000---?10010020-0000000000111100------0----0---00
Avaceratops_lammersi_type	-21111??111111?2212011?1000-0--0--00111110????1000--111111101?0000?????????0???1????1?????????????11???11111010-???????20?11????1021101110011100200?0-0101?010--1-0---111020?10??1100??0?0?1111???????????1??1???????????1100-12100-11????????????????1210111111110--220???111110?01???????????111111010??1????111?11?1????????1?1?1?1100??0---?2??00?010?1000000000-00-10-----10--010-010
Avaceratops_sp._MOR_692_	-2111??1111111?221??1???????????????1111100???1000--11111110100000210-0???-00?01010111012-??0111111111011111010-1?11??????1111201?21101??????????00?0-01?11010--1-0---????????????????????????1???????????1??1????????????????????????????????????????1210111111110--????????????????????????????????????????????????????????????????1100000---0???000???????0000000-00-10-----10--010-0?0
Avaceratops_sp._CMN_8804_	-2111???111111?22120111?????0--0--0011111??000100????????????????0210-0?20-?000???0111012-000?????1111011111010-12111???????????1021101110011100200?0-01?????????????????????????????????????????????????????????????????????????????????????????????????????????????????????????????????????????????????????????????????????????????1100????????????0????????????00-00-10-----10--010-0??
Nasutoceratops_titusi	-21111??111111?221201111000-0--0--1111111000001000--11111110100000210-0020-00001010111012-?001121111110??????10-1211100???1111201021?0111?01110020000-1101101110110001????????????????????????1???????????1??1??????????????????1?????????????????????1210111111110--3?0???111????011??????????111111010?11000?1?10??????????????????1100000---?21000001001000000000-00-10---0010--010-011
Xenoceratops_foremostensis	-2111???1????????????????????????????????????????????????????????0210-0???-?0?????????????????????????????????????????????????????211011100111000?001011???01110?10001???????????????????????????????????????????????????????????????????????????????????????????????????????????????????????????????????????????????????????????????11????0---?11011?00-00000000000-10-110-00110--010-011
Lokiceratops_rangiformis	-21111111111111221201111000-0--0--1?11111000001000--11111110100000200----0-00011010111012-?00111111111011111010-121111-20111112110211011110111001000111100101110110001111020210011100100?0????1???111111??1?01??????1?????????????????????????????????1210111111110--3?0??????????011?3111?????11111101001?????????????11111?01??????1101000---010031000-00000000001000-11110011100010-011
Albertaceratops_nesmoi	-2111111111111?221201111000-0--0--?????????0001000--111111101?0000210-1020-0001???0111012-?0011?111111011111010-121111-20111112110211011110111000000111100101110110001????????????????????????1???????????11?1111011111101100-12?00-1?????????????????1210111111110--320?????????????????????????????????????????????????????????????1101000---021031100-010100000010010111-00111001110010
Medusaceratops_lokii	-2111???11111112212011????????????1?1111??????1000--111111101?0000210-1020-00001010111012-?00111111111011111010-121111-201111121102110111101110000001111001011101100011110202110111001001001111???????????1?01??????1????11?0-121???1?????????????????12101?1111110--320???111??????1??????????111??1010?????????10??????????????????1101000---010021000-01010000000-00-111100111000110010
Wendiceratops_pinhornensis	-21111???111111221?011?1000-0--0--????????0??????0--1111111010000?211-102?00000??1011??????????????????11?1??10-1???????????????102110111101110010000-01011011?0110001????????????????????????1???????????????????????????????????????????????????????121011111111???3?????????????11??????????????????0?11?001????????11????01??????1101000---021031100-000000000010111111-01111001110110
Sinoceratops_zhuchengensis	-21111?11?????????2???1???????????????????????1?00--111??????????0211-102200000???011?0110?10---101110-???????????????????111120102110111001110000000-0101101110110001????????????????????????1???????????1????????????????????????????????????????????????????????????????????????????????????111111010?11????????????11??????11????1101000---01103110100?111111101010-111-01011001110111
Coronosaurus_brinkmani	-21111??111111122120111?????0--0--1?1111??00001000--11110010110000211-100210001101?1110110010---101111011111010-121111-2011111201021101111011100100011110110111011000111101021101110010010?1111?????????111?01111011111101100-12100-1111100001010111011210111111110--?20???11?1101011??????????11111101???1000?????????1?1??10??1????1101000---031020000-01000000001111111111001111?10-0??
Spinops_sternbergorum	-2111???111111????2?1?1?????0--0--????????????1?00--1????????????0211-10121??0?????1110110?10---101?110?????????1???????????11201?2?101?110?????0???1111011011?0110001????????????????????????1???????????1??1???????????????????????????????????????????????????????????????????????????????????????????????????????????????????????110?000---03?0200?0-010000000011001111100110--0???0??
Centrosaurus_apertus	-21111111111111221201111000-0--0--1111111000001000--11110010110000211-10021000110101110110010---101111011111010-121111-2011111201021101111011100100011110110111011000111102121101110010010?1111112111111111101111011111101100-12100-1111100001010111011210111111110--32011111111010111311100011111111010011000111101111111111011111111101000---031020000-010000000011011111110110--010-011
Styracosaurus_albertensis	-21111111111111221201111000-0--0--1111111000001000--11110010110000211-10021000110101110110010---101111011111010-121111-2011111201021101111011100000011110110111011000111102?2??0?110010010?1111????11111111101111011111101101012100-1111100001010111011210111111110--32011111111010111311100011111111010011000111101111111111011111111101000---031030000-01000000000-10-10---0011110111011
Styracosaurus_ovatus	-2????????????????????????????????????????????????????????????????????????????????????????????????????????????????????????????????????????????????0?1111?1????101?0001????????????????????????????????????????????????????????????????????????????????????????????????????????????????????????????????????????????????????????????????1???????????030000-???0000001-----10---001111011101?
Stellasaurus_ancellae	-2111???11111??2212011????0-0--0--111?11??0000100???1????????????0211-202210001???011?0?10?10---101110-???????????????????????????2???1??????????000??11?1???110110001???????????????????????????????????????????????????????????????????????????????????????????????????????????????????????????????????????????????????????????????11?1?????????02000??000000000?????????????1111010-011
Einiosaurus_procurvicornis	-2111111111111?22120111???0-0--0--????????1???1000--11110010110000211-202210001101?1110110110---101110-11111010-121111-2011111201021101111011100000011110110111011000111100121001110010010?1111?12????????1101111011111101101012100-1????000??0?????0?12101?1111110--220???11?11010111?????????111??1010??1????????1???111???1111????1101000---031010000-0100000001-----10---001111010-011
Iddesleigh_pachyrhinosaur	-21111111111111221201111000-0--0--111111101???1000--1111001011000021202030-100010101110111110---101110-1111??10-121111-2011111201021101????111000?????????????????????????????????????????????1112????????11011110111111011010121???11??1000010101110112101111111?0--22????11?1????1????????????11???0?0??????????0111111111?011111??1?0?000---01?????????????????????????????????????????
Achelousaurus_horneri	-21111111??????????01111??????????????1110?000?000--1111001011000021202030-100011101110111110---101110-11???????12??????????11201021101111011100000011110110111011000111100121001110010010?1111?12????????11?????0????1101101112100-111110000101011101????????1111???320?????????????????????????????????????????????????????????????1101000---011010000-0100000001-----10---001111010-011
Pachyrhinosaurus_lakustai	-21111111111111221201111000-0--0--1111111020000000--1111001011000021214030-100011101110111111---101110-11111010-121111-201111120102110111101110000001111011011101100011110012110101001001001111112??????111101111011111101101112100-11??100001010111011210111111110--320???11?11??0111?????????1111110100?100011?1011111111110111??111101000---031020000-0100000001-----11100011110010-011
Pachyrhinosaurus_perotorum	-21111111111111221201111000-0--0--1111111020000000--1111001?11000021214030-100011101110111111---101110-?1?????????????????11112?102?10?????????000001111011?11?0?10001?????1??????10010010???111??1?????111??1????????????????12??????????????????????12101?111?110--3?0??????????0111????000????????????????????????????????0111????11???????????020000-0???000001-----111000111100??????
Pachyrhinosaurus_canadensis	-21111111111111221201111000-0--0--111111101???1000--1111001011000021213030-100011101110111?11---101110-11111010-121111-201111120102????11101110000001111011011?01???0?11100121?01110010010?1111?????????111101111011111101101112100-11???000??0?????0?????????11?10--??0??????????????????????????????????????????????????????????????1??000---???020000-0???000001-----11100011111010-011
Mercuriceratops_gemini	-2??????????????????????????????????????????????????????????????????????????????????????????????????????????????????????????????102113?00-0111000??1?????????????????????????????????????????????????????????????????????????????????????????????????????????????????????????????????????????????????????????????????????????????????1100100---04?????????????????????????????????????????
Regaliceratops_peterhewsi	-21?11???????1?2212111?111??11011000100-200?001000--111100??1?0000211-000100?101100111012-?10012??111102111??10-1211101???111121?02113100-0111000?010-0101100101110001????????????????????????????????????????????????????????????????????????????????????????????0--??0?????????????????????????????????????????????????????????????1100111001031000010-1???0000001110-110-000110-00---00
Kosmoceratops_richardsoni	-21111111121111221211101111010-11000100-2100000000--1111001?1???00211-0011001011100111012-000112111111121111010-1211100201111121102210000-0111000101102102101101100001?1112121101111010110??111112111111111101111011011100100-12100-11???000??0?????0?1210111111110--??0???1111101?11?3?1100011??????????????????????????????????????1110111010051111110-10000000001110-1111110111010---00
Vagaceratops_irvinensis	-21111??1121111221211101111?10-10000100-210000000???11110011110000211-01010010111001110110?10---111111121111010-1211100201111?21102210000-11110001010-0102?0110110000011110121101111010110?1111???????????1101111011011100100-12100-1111100011010111011210111111110--320???11111?1?11?3?11?????1111110101011111??1011??111111??1111111100111000051100010-10000000001010-110-010111110---00
Spiclypeus_shipporum	-21111??1121111221211101111010-10000100-210??0000???111100??1?0000211-???1001?1110011?012-?0?10211111??2111??10-1211100201111????02213100-1111000101101102??11???100??????????????????????????1???????????1101111011011100100-12100-11???000??0?????0?1210111111110--?20???????1??0111????????????????????111??????????1???????1?????1110111010041100010-1???0000000-10-110-010111000---00
Chasmosaurus_belli	-21111111121111221211101101010-10000100-2100000000--11110011110000211-01111010111011110110?10---??1111121111010-1211100201111121102210100-11110001011021131011101000101111112??01????1??1??11111121?????111101111011011100100-12100-11?1100011010111011210111111110--3201111111101011?321100011111111010101111111101111111111111111111100100---050000010-10000000000-10-10---10110-00---00
Mojoceratops_kaiseni	-21111111121111221211101101010-10000100-2100000000--11110011110000211-0101101011101111012-00010[1 2]111111121111010-121110[0 1]201111121102210100-11110001011011131011101010101111112??????1???1?0?1111112111111111101111011011100100-12100-11?11000110?011??11210111111110--3201111111101?11?3211000111111110101011111??101111111111111111111100100---0[4 5]0000010-10000000001100-110--00110-00---00
Agujaceratops_mavericus	-21111111121111221211101101010-10000100-2101000000--11110011110000211-0101001011100111012-?00100111111121111110-12111012011111?1102213?00-111100010????110????????????1111012110111101001011111112111111111101111011011100100-12100-1????000??0?????0?1210111111110--320?????????????????????????????????????????????????????????????110011????0500???1???????????????????????????????????
Agujaceratops_mariscalensis	-2????????????????????????????????????????????????????????????????????????????????01110120???100????111?????????????????????1121102210100-1111000??1121102?01110101010111101211011110100101111?????????????????????????????????????????????????????????????????????????????11111?1?11?3211?????111111010101??????10????111?111111????1100111000040000010-100000000011?0-1111100111000---00
Chasmosaurus_russelli	-21111???121111221211101111010-11000100-2100000000--111100??110000211-1110001011100111012-010122111111121111110-12???????1???????02210100-1111000101122110101110100010????????????????????????????????????????????????????????????????????????????????????????????0--3?0?????????????????????????????????????????????????????????????1100110---150000010-10000000001110-110--00110-00---00
Utahceratops_gettyi	-21111111121111221211101101110-11000100-2101000000--11110011110000211-1000101011100111012-010122111111121111110-121110120?111121102210000-1111000101122110101110100110111111?1101101010010?11?11????????111101111011011100100-12100-11??100011010111011210111111110--?201??111110101113?110001111111101010111111110111111111111111???1100111000140000010-10000000001110-110-000110-00---00
Pentaceratops_sternbergii	-21111111121111221211101101110-11000100-2101000000--11110011110000211-0001101011100111012-000112111111121111110-1211101201111121102210000-111100010112211010111010011011112????01?0101001011111112??????111101111011011100100-12100-11?11000?101?111011210111111110--4201??111110101113211??011111111010?011??11?101111111111111111??1100111000150000010-10000000001110-110-000110-00---00
Anchiceratops_ornatus	-21111??1121111221211101110-10-11000100-2000001000--11110011110000211-0001001?11100111012-?01111111111121111110-1211101201111121102213000-11110001010-011210111111000111???????0??01010110111111121?????111?01???0??????00?00-12100-11???000??0?????0?????11??11110--??0????????0????????????????????????????????????????????????????1100111001141000010-11000000001110-110-000110-00---00
Arrhinoceratops_brachyops	-21111111121111221211101110-10-11000100-2000001000--1111001?110000211-000100?111100111012-?01111??1111121111110-1211101201111121102213000-11110001010-011210111111000111112121101101010110?11111121?????111??1????????????????????????????????????????????11??11110--??0??????????????????????????????????????????0??????????????????1100110---141000010-11000000000-00-10-----10--00---00
Eotriceratops_xerinsularis	-21111??1121111221211101100-10-10000100-??0000000???11110011110000211-0??100?????0011?012-?010121111?112111??10-121110020?????????2211?????111???1?????1???????????????????????????1010?1??1??1???????????1??1????????????????????????????????????????????11??11?10--4?0???11111?????????????????????????????????????????????????????1100110---131????????????????????????????????????????
Torosaurus_latus	-2111111112111122121110110??111??100100-200???1000--11110011110000211-0101001011100111012-001112111111121111110-1211101201111?21102212000-11110001010-011110112111002111112121101101010110?1111112??????111??1????????????????????????????????????????1210111111110--??0???111??010111?????????11111101000111?11?????????????????????1100110---14100000??11000000000-00-10-----10--0100012
Torosaurus_utahensis	-21?11???????1????????????????????????????????????????????????????????????????????01110?2-?01012111111121111110-121110020111??2?102212000-11110001010-011110112111002111112121101101010111?1111???????????1101111011011100100-12100-11?110001101011101121011111111????3????111??010111???????????????????????????????????????????????1100110---14?000001111000000000-00-10-----10--0100012
Triceratops_prorsus	-21111111121111221211101100-11111100100-2000001000--11110011110000211-0101001011100111012-001012111111121111110-1211100201111121102210000-01110001010-01011110--1-0---1111212110111101011111111112111111111101111011011100100-12100-11011000?101?111011210111111110--430111111110101113?110001111111111000111?111101111??????????????1100110---141000011111000000000-00-10-----10--00---00
Triceratops_horridus	-21111111121111221211101100-11111100100-2000001000--11110011110000211-0101001011100111012-001012111111121111110-1211100201111121102210000-01110001010-01011110--1-0---1111212110111101011111111112111111111101111011011100100-12100-1101100011010111011210111111110--4301111111101011132110001111111111010111?111101111111111111111111100110---141000011111000000000-00-10-----10--00---00
Crittendenceratops_krzyzanowskii	-211????????????????????????????????????????????????????????????????????????????????????????????????????????????????????????????10211011100111010?000-01?1?0?1?0?100???????????????????????????????????????????????????????0???????????????????????????21011111111???????????????????????????????????????????????????????????????????1100?00---?31000?00-00111000000-10-110-00110--010-0??
Menefeeceratops_sealeyi	-2111??????????22???1??1000-0--0--0???????????????????????????????????????????????011?0?2-???01?10??????111??10-?2111??20???112010211011100111010??????1????????????????????????????????????????????????????01111011111101100-121?0-1?????????????????1210111111110--?20???1???101011?????000??????????????????????????1???????11????11???00---?1????0????????????????????????????????????
Yehuecauhceratops_mudei	-211???????????????????????????????????????????????????????????????????????0????????????????????????????????????????????????????102110111?0111010?????????????????????????????????????????????????????????????????????????????????????????????????????121011111111?????0???????????1???????????11111101????????????????????????11????11???00---?1?0??0???0????????????????????????????????
;
ccode + 1 51 70 126 130 144 170 261 262 279 336 339;
proc /;
comments 0
;
